# Supplementary material for: Docetaxel facilitates lymphatic-tumor crosstalk to promote lymphangiogenesis and cancer progression
Source: BMC Cancer. 2018 Jul 6;18:718. doi: 10.1186/s12885-018-4619-8 (PMC6034223; doi:10.1186/s12885-018-4619-8)
Supplement: Supplementary file 2 — Table S2. Luminex Data. Luminex data used to generate heat map in Fig. 6. (XLSX 11 kb) [file 12885_2018_4619_MOESM2_ESM.xlsx]

## Sheet: Sheet1
Table S2: Luminex Analysis Values (pg/ml analyte per mg tissue)
Pro-Lymphangiogenic								Anti-Lymphangiogenic
	IL-1a	IL-1b	IL-3	CCL5	CXCL1	VEGFC	TNFa	IL4	IL13
IgG	8.97103	11.8226	1.09066	14.0922	125.131	2.25552	2.47476	0.16087	0.00194814
V3	9.80566	12.0051	1.2778	20.7483	197.104	2.51008	2.43418	0.304509	0.0102317
DTX	12.0136	9.9875	0.667705	12.5878	221.19	3.13777	4.42208	0.194104	0.00211504
Combo	7.59245	4.69616	0.304025	5.46879	196.072	2.2537	2.36849	0.166471	0.00208657
